# Supplementary material for: A Systematic Review of Literature on the Association Among Sleep, Cortisol Level and Cardiovascular Health Within the Healthcare Shift Worker Population
Source: Biomedicines. 2025 Oct 17;13(10):2539. doi: 10.3390/biomedicines13102539 (PMC12561395; doi:10.3390/biomedicines13102539)
Supplement: Supplementary file 1 [file biomedicines-13-02539-s001.zip]

Archive with 1 entries (1 files):
- biomedicines-3894294-supplementary.pdf
